# Supplementary material for: The earliest domestic cat on the Silk Road
Source: Sci Rep. 2020 Jul 9;10:11241. doi: 10.1038/s41598-020-67798-6 (PMC7347622; doi:10.1038/s41598-020-67798-6)
Supplement: Supplementary file 2 — (XLS 119 kb) [file 41598_2020_67798_MOESM2_ESM.xls]

## Sheet: Sup Table 1
Element	Side	Pathology	Description
Scapula	Left	Osteophytes; Roughening;	Osteophytes around caudal aspect of glenoid cavity; roughening of caudal border of the scapula
Humerus	Left	Osteophytes; articular fracture; Enthesophytes; Roughening	Articular fracture extending distally and medially from centre of the humeral head towards the articular margin; Osteophytes on medial, lateral, and caudal aspects of humeral head; Enthesophytes at attachment site for transverse humeral ligament; Enthesophytes at attachment site for radial and ulna collateral ligaments; Roughening at attachment site for oblique ligament; Enthesophytes at attachme…
Humerus	Right	Enthesophytes	Enthesophytes at attachment site for transverse humeral ligament; Enthesophytes at attachment site for radial and ulna collateral ligaments; Enthesophytes at attachment for olecranon ligament
Radius	Right	Enthesophytes	Enthesophyte crest on lateral border of radial tuberosity;
Ulna	Right	Osteophytes; Hypervascularity	Extensive osteophytes on medial, lateral, and distal border of trochlear notch extending up to 2.5mm from articular margin; woven new periosteal new bone formation proximal to the anconeal process, hypervascularity along medial border of trochlear notch;
Pelvis	Left	Porosity; Osteophytes;	Increased porosity around margin of iliac crest; Osteophyte formation surrounding acetabulum; Flattening of the acetabular border in cranial/dorsal direction {Coxofemoral luxation];
Femur	Right	enthesophyte formation; oblique fracture; contour changes; new bone formation; bone destruction	Enthesophytes along intertrochanteric crest and along margins of greater trochanter; oblique fracture at distal metaphysis; slight medial deviation of distal epiphysis with rotated proximally such that the distal condyles are situated at a 135 degree angle to the shaft; extensive callus formation on distal epiphysis; bone destruction within intercondyloid fossa; lamellar and woven bone within the…
Tibia	Left	new bone formation, osteophytes; articular contour change; enthesophytes	ankylosed proximal tibia to proximal fibula; extensive new bone formation at site of ankylosis (woven and lamellar); extensive osteophyte formation surrounding proximal articulation; proximal articular contour change; enthesophytes along margins of tibial tuberosity; woven periosteal new bone formation on medial side of shaft immediately below proximal articulation; periosteal new bone formation …
Mandible	Left	[i3 postmortem tooth loss, i1,i2, canine antemortem. Present: p3,p4,m1]	Feathered alveolar edge on the buccal side of the p3, p4, m1; antemortem loss of i1, i2, and canine (open but filling root cavity). i3 lost postmortem. Periosteal bone formation below p4 and m1 - lingual ventral side. Enthesophytes along the masseteric line (insertion of the masseter muscle). Woven and lamellar new bone formation on top of periosteal bone formation. Articular contour change (lipp…
		Antemortem tooth loss; periosteal bone formation; enthesophyte formation
Mandible	Right	[antemortem tooth loss of i1, i2, canine; post mortem tooth loss of i3, p3,p4,m1 present]	Feathering on alvealor edge on the p3,p4,m1, canine with alveolae open but filling with new bone growth. Exetensive new bone formation below p4 and m1 on lingual ventral side, extends onto ventral margin of mandible, extends from p4 to mandibular symphesis. Enthesophytes along the masseteric line (insertion of the masseter muscle).
		Antemortem tooth loss; periosteal bone formation, enthesophyte formation.
Maxilla	Left	[Post mortem absence i1,i2, i3, canine antemortem loss of p2, p3, p4 present, m1 post mortem] porosity	porosity around i3 to canine labial
Maxilla	Right	[Post mortem absence of i1, i2, i3 present, canine present, p2 (nublet), p3, p4, postmortem lost of M1] porosity; calculus	porosity (worse on this side than on other) around canine and i3 extending to p2 on labial side; calculus on p4 on buccal side
Skull	Midline	none	none

## Sheet: Sup Table 2
Site	Status	Century (C.E.)	Citation	GL (mm)
Troitsky		10 to 12	Zinoviev 2018	83.8
Troitsky		10 to 12	Zinoviev 2018	84.1
Troitsky		10 to 12	Zinoviev 2018	84.3
Troitsky		10 to 12	Zinoviev 2018	84.3
U.K. Modern Dometic	Domestic	Modern	O'Connor 2007	84.3
Troitsky		13 to 15	Zinoviev 2018	84.7
Troitsky		10 to 12	Zinoviev 2018	85.5
Troitsky		10 to 12	Zinoviev 2018	85.5
Troitsky		10 to 12	Zinoviev 2018	85.8
Troitsky		10 to 12	Zinoviev 2018	86.1
Troitsky		10 to 12	Zinoviev 2018	86.6
Troitsky		11 to 13	Zinoviev 2018	87.1
Troitsky		10 to 12	Zinoviev 2018	89.2
U.K. Modern Dometic	Domestic	Modern	O'Connor 2007	89.4
Troitsky		10 to 12	Zinoviev 2018	90.4
Troitsky		10 to 12	Zinoviev 2018	90.4
Troitsky		13 to 15	Zinoviev 2018	90.9
Troitsky		10 to 12	Zinoviev 2018	91
Troitsky		10 to 12	Zinoviev 2018	91.2
Troitsky		12 to 14	Zinoviev 2018	92.5
U.K. Modern Dometic (female)	Domestic	Modern	O'Connor 2007	92.5
Troitsky		10 to 12	Zinoviev 2018	92.8
Troitsky		10 to 12	Zinoviev 2018	94.4
Rogatitsky		12	Zinoviev 2018	95.9
U.K. Modern Dometic (female)	Domestic	Modern	O'Connor 2007	95.9
Domestic cat mean from Kratovatchil	Domestic	-	O'Connor 2007	96.46
Rogatitsky		13	Zinoviev 2018	96.7
Rogatitsky		13	Zinoviev 2018	97.1
Troitsky		12 to 14	Zinoviev 2018	97.7
Dhzankent (left)		9 to 11		97.85
Dhzankent (right)		9 to 11		98.06
Troitsky		12 to 14	Zinoviev 2018	98.7
U.K. Modern Dometic (intact male)	Domestic	Modern	O'Connor 2007	100
U.K. Felis silvestris	Felis silvestris	Modern	O'Connor 2007	101.4
Troitsky		10 to 12	Zinoviev 2018	101.9
U.K. Felis silvestris	Felis silvestris	Modern	O'Connor 2007	109
Wildcat mean from Kratochvil	Felis silvestris	-	O'Connor 2007	119.08
RADIUS
Site	Status	Century (C.E.)	Citation	GL (mm)
Troitsky		10 to 12	Zinoviev 2018	80.7
Troitsky		15 to 17	Zinoviev 2018	81.5
Troitsky		13 to 15	Zinoviev 2018	81.8
U.K. Modern Domestic	Domestic	Modern	O'Connor 2007	82
Troitsky		10 to 12	Zinoviev 2018	82.1
Troitsky		10 to 12	Zinoviev 2018	83
U.K. Modern Domestic	Felis silvestris	Modern	O'Connor 2007	83.9
Rogatitsky		13	Zinoviev 2018	84.8
Troitsky		10 to 12	Zinoviev 2018	87
Troitsky		10 to 12	Zinoviev 2018	87.1
Troitsky		10 to 12	Zinoviev 2018	89.3
Troitsky		10 to 12	Zinoviev 2018	89.4
U.K. Modern Domestic	Domestic	Modern	O'Connor 2007	89.4
Troitsky		10 to 12	Zinoviev 2018	90.1
Troitsky		10 to 12	Zinoviev 2018	90.6
Troitsky		10 to 12	Zinoviev 2018	90.7
U.K. Modern Domestic	Domestic	Modern	O'Connor 2007	91.4
Domestic cat mean from Kratovatchil	Domestic	-	O'Connor 2007	92.17
Dhzankent		9 to 11	-	93.92
U.K. Modern Domestic (intact male)	Domestic	Modern	O'Connor 2007	95
Troitsky		14	Zinoviev 2018	96.7
U.K. Felis silvestris	Felis silvestris	Modern	O'Connor 2007	98.3
U.K. Felis silvestris	Felis silvestris	Modern	O'Connor 2007	101
U.K. Felis silvestris	Felis silvestris	Modern	O'Connor 2007	107
Wildcat mean from Kratochvil	Felis silvestris	-	O'Connor 2007	115.96
FEMUR
Site	Status	Century (C.E.)	Citation	GL (mm)
U.K. Modern Domestic	Domestic	Modern	O'Connor 2007	91.7
Troitsky		10 to 12	Zinoviev 2018	92.4
Troitsky		10 to 12	Zinoviev 2018	92.4
Rogatitsky		13	Zinoviev 2018	93.5
U.K. Modern Domestic	Felis silvestris	Modern	O'Connor 2007	94.4
Troitsky		13 to 15	Zinoviev 2018	94.6
Troitsky		10 to 12	Zinoviev 2018	94.7
Troitsky		10 to 12	Zinoviev 2018	95.2
Rogatitsky		12	Zinoviev 2018	95.9
Troitsky		10 to 12	Zinoviev 2018	96.5
Troitsky		12 to 14	Zinoviev 2018	97.7
Khimik		13 to 15	Zinoviev 2018	98
Rogatitsky		13	Zinoviev 2018	98
Rogatitsky		13	Zinoviev 2018	98
Troitsky		10 to 12	Zinoviev 2018	98.4
Troitsky		10 to 12	Zinoviev 2018	98.6
Rogatitsky		12	Zinoviev 2018	99.7
U.K. Modern Domestic	Domestic	Modern	O'Connor 2007	101.3
U.K. Modern Domestic	Domestic	Modern	O'Connor 2007	102
Troitsky		10 to 12	Zinoviev 2018	102.4
Troitsky		10 to 12	Zinoviev 2018	102.7
Troitsky		10 to 12	Zinoviev 2018	102.7
Troitsky		10 to 12	Zinoviev 2018	103
Troitsky		13 to 14	Zinoviev 2018	103.1
Dhzankent		9 to 11	-	103.31
Troitsky		10 to 12	Zinoviev 2018	103.4
Domestic cat mean from Kratovatchil	Domestic	-	O'Connor 2007	105.58
Rogatitsky		13	Zinoviev 2018	106
Rogatitsky		13	Zinoviev 2018	106.1
U.K. Modern Domestic (intact male)	Domestic	Modern	O'Connor 2007	108.5
U.K. Felis silvestris	Felis silvestris	Modern	O'Connor 2007	111
U.K. Felis silvestris	Felis silvestris	Modern	O'Connor 2007	113.3
U.K. Felis silvestris	Felis silvestris	Modern	O'Connor 2007	122
Wildcat mean from Kratochvil	Felis silvestris	-	O'Connor 2007	132.7
TIBIA
Site	Status	Century (C.E.)	Citation	GL (mm)
Troitsky		10 to 12	Zinoviev 2018	95.3
Troitsky		10 to 12	Zinoviev 2018	95.7
U.K. Modern Domestic	Domestic	Modern	O'Connor 2007	98
Troitsky		10 to 12	Zinoviev 2018	98.9
Troitsky		10 to 12	Zinoviev 2018	100.6
Troitsky		10 to 12	Zinoviev 2018	100.8
Troitsky		10 to 12	Zinoviev 2018	100.8
Troitsky		10 to 12	Zinoviev 2018	101
Troitsky		13 to 15	Zinoviev 2018	101.6
Troitsky		10 to 12	Zinoviev 2018	102
U.K. Modern Domestic	Domestic	Modern	O'Connor 2007	102.8
Troitsky		10 to 12	Zinoviev 2018	103.6
Troitsky		10 to 12	Zinoviev 2018	104.3
Troitsky		10 to 12	Zinoviev 2018	104.4
Troitsky		10 to 12	Zinoviev 2018	104.5
Troitsky		13 to 15	Zinoviev 2018	107.1
Troitsky		10 to 12	Zinoviev 2018	107.5
Troitsky		10 to 12	Zinoviev 2018	107.5
U.K. Modern Domestic	Domestic	Modern	O'Connor 2007	108.1
U.K. Modern Domestic	Domestic	Modern	O'Connor 2007	109
Rogatitsky		13	Zinoviev 2018	110.3
Rogatitsky		13	Zinoviev 2018	110.5
Rogatitsky		13	Zinoviev 2018	110.9
Domestic cat mean from Kratovatchil	Domestic	-	O'Connor 2007	111.32
Dhzankent		9 to 11	-	112.67
U.K. Modern Domestic (intact male)	Domestic	Modern	O'Connor 2007	114
U.K. Felis silvestris	Felis silvestris	Modern	O'Connor 2007	117.2
Rogatitsky		13	Zinoviev 2018	120.3
U.K. Felis silvestris	Felis silvestris	Modern	O'Connor 2007	122.7
U.K. Felis silvestris	Felis silvestris	Modern	O'Connor 2007	130.6
Wildcat mean from Kratochvil	Felis silvestris	-	O'Connor 2007	140.19
ULNA
Site	Status	Century (C.E.)	Citation	GL (mm)
Troitsky		10 to 12	Zinoviev 2018	95.6
Troitsky		10 to 12	Zinoviev 2018	95.9
U.K. Modern Domestic	Domestic	Modern	O'Connor 2007	97.7
Troitsky		13 to 15	Zinoviev 2018	98.1
Troitsky		10 to 12	Zinoviev 2018	100
U.K. Modern Domestic	Domestic	Modern	O'Connor 2007	100.2
Troitsky		10 to 12	Zinoviev 2018	101.4
Troitsky		10 to 12	Zinoviev 2018	102.7
Troitsky		10 to 12	Zinoviev 2018	103.6
Troitsky		13 to 15	Zinoviev 2018	103.8
U.K. Modern Domestic	Domestic	Modern	O'Connor 2007	105.3
Troitsky		12 to 13	Zinoviev 2018	105.9
U.K. Modern Domestic	Domestic	Modern	O'Connor 2007	106
Troitsky		10 to 12	Zinoviev 2018	107.1
Troitsky		10 to 12	Zinoviev 2018	107.1
Dhzankent		9 to 11	-	107.3
Housecat mean from Kratovatchil	Domestic	-	O'Connor 2007	108.9
Rogatitsky		13	Zinoviev 2018	109.2
Rogatitsky		12	Zinoviev 2018	109.5
U.K. Modern Domestic (intact male)	Domestic	Modern	O'Connor 2007	112.2
U.K. Felis silvestris	Felis silvestris	Modern	O'Connor 2007	118.7
U.K. Felis silvestris	Felis silvestris	Modern	O'Connor 2007	124
Wildcat mean from Kratochvil	Felis silvestris	-	O'Connor 2007	134.37

## Sheet: Sup Table 3
Supporting Table 3: Sequence data statistics for the ancient cat and downloaded public datasets. Data is mapped to the cheetah (Acinonyx jubatus) reference genome. The numbers found in column one correspond to the numbers in the PCA (Figure 4). The mitochondrial haplotype was inferred from the mitochondrial analysis (Supporting Figure 2)
PCA number	sample_name	SRA_Number	Breed	species (as given on SRA)	Reads after trimming & merging	Single-ended mapped reads	Paired-end mapped reads	Total mapped reads	Mapped bases	Coverage	Depth	Mitochondrial haplotype
1	C104-440-487	(available upon acceptance)	Ancient cat	Felis silvestris	27609522	18859022	NA	18859022	843934128	0.35571	1.2429	IV
2	ERR2497924	ERS2367150	Maine Coon- female	Felis catus	98303618	922381	61121720	62044101	6317851750	2.66291	3.20295	IV
3	ERR2497923	ERS2367149	Bengal – female	Felis catus	98058245	1071363	62014134	63085497	6430561769	2.71042	3.23062	IV
4	ERR2497925	ERS2367151	Egyptian Mau – male	Felis catus	91319513	5249867	42895120	48144987	7770569196	3.27522	3.95982	IV
5	ERR2497926	ERS2367152	Shorthair (not purebred, fom USA) – male	Felis catus	93341463	3940963	44235545	48176508	7647082420	3.22317	3.90369	IV
6	ERR2497929	ERS2367155	unknown/mixed breed – female	Felis catus	93255787	4104355	43423551	47527906	7581007338	3.19532	3.89742	IV
7	ERR2497930	ERS2367156	British Shorthair – male	Felis catus	96874334	1685606	42880102	44565708	6879023713	2.89944	3.5984	IV
8	ERR2498040	ERS2367267	European domestic shorthair (not purebred) – female	Felis catus	96503225	1912309	45574998	47487307	7342538609	3.0948	3.74676	IV
9	ERR2497931	ERS2367157	Persian – female	Felis catus	98099175	937685	51849727	52787412	8031885913	3.38536	4.03627	IV
10	SRR1179901	SRS117412	Abyssinian cat Cinnamon	Felis catus	53480538	8160997	24163937	32324934	3788591266	1.59685	2.2519	IV
11	SRR2231385	SRS1053073	Bengal x Japanese Bobtail	Felis catus	99317731	190629	58895974	59086603	5915857188	2.49347	3.01397	IV
12	SRR5039109	SRS1810472	Felis catus British Shorthair Duo	Felis catus	99385739	174163	62407555	62581718	6263462691	2.63999	3.15061	IV
13	SRR5051110	SRS1817234	Siberian	Felis catus	92560243	4002021	36813146	40815167	6565777973	2.76741	3.44267	IV
14	SRR5051115	SRS1817235	Devon Rex	Felis catus	99343325	228756	61133181	61361937	6146203441	2.59056	3.10848	IV
15	SRR5051109	SRS1817232	Napoleon	Felis catus	99009838	282522	65049613	65332135	6542010236	2.75739	3.27104	IV
16	SRR2224864	SRS1050848	Persian	Felis catus	99345031	182811	58467016	58649827	5871673843	2.47485	3.00861	IV
17	ERR2497927	ERS2367153	Shorthair (not purebred, fom USA)	Felis catus	92311879	4279153	43864732	48143885	7686252722	3.23968	3.90649	IV
18	SRR2121954	SRS1008675	Devon Rex	Felis catus	99267928	160290	60449605	60609895	6065340748	2.55648	3.06346	IV
19	SRR3436305	SRS1410242	Cat	Felis catus	183886373	8687541	76063957	84751498	13602445242	5.73329	6.66143	IV
20	SRR3436359	SRS1410248	Oriental Shorthair cross	Felis catus	91698146	3849066	37819077	41668143	6704081760	2.8257	3.66979	IV
21	SRR5038371	SRS1810224	Oriental Shorthair cross	Felis catus	99306743	251472	61836396	62087868	6219963708	2.62165	3.13582	IV
22	SRR5038380	SRS1810231	Oriental Shorthair	Felis catus	99290213	251259	59157955	59409214	5952409598	2.50888	3.04732	IV
23	SRR5040116	SRS1810770	Domestic Shorthair	Felis catus	99268201	231556	59876805	60108361	6020781218	2.5377	3.04993	IV
24	SRR5042732	SRS1812119	Siamese	Felis catus	94958552	1407186	47949342	49356528	5018151628	2.1151	2.91284	IV
25	SRR6997541	SRS3165170	Tonkinese	Felis catus	91300263	4911508	40638843	45550351	7402621494	3.12013	3.77431	IV
26	SRR5043257	SRS1812542	Himalayan	Felis catus	93507027	3862394	47032212	50894606	8056316124	3.39565	4.05472	IV
27	SRR5055396	SRS1819244	Ragdoll	Felis catus	97526195	1404807	60169641	61574448	7862103794	3.3138	3.88525	IV
28	SRR5055403	SRS1819247	Persian	Felis catus	97305527	1489155	59173132	60662287	7752801998	3.26773	3.86792	IV
29	SRR5055394	SRS1819238	Domestic Shorthair	Felis catus	87905515	7947296	46367913	54315209	5858051787	2.46911	3.02053	IV
30	SRR5055405	SRS1819239	Birman	Felis catus	96770412	2002916	61993973	63996889	6550566753	2.761	3.28056	IV
31	SRR5055406	SRS1819241	Siamese cross	Felis catus	99282856	200125	60208872	60408997	6047858679	2.54911	3.07009	IV
32	SRR066072	SRS114961	European wildcat	Felis silvestris	41050914	10348756	9981593	20330349	2724498764	1.14835	1.87956	I
	SRR2062187	SRS960561	Jungle cat	Felis chaus	90481753	5760688	46684149	52444837	5706459622	2.40521	2.98814
	SRR2062538	SRS960743	Sand cat	Felis margarita	87019349	2010632	49154094	51164726	6546245818	2.75918	3.32157
	SRR2511861	SRS1087701	Black-footed cat	Felis nigripes	99270225	132048	58539827	58671875	5870951418	2.47455	3.01868
	SRR2511863	SRS1079988	Black-footed cat	Felis nigripes	99135057	209585	59132232	59341817	5942779539	2.50482	3.03417
	SRR2511865	SRS1087700	Black-footed cat	Felis nigripes	99256754	150296	59311833	59462129	5951190985	2.50837	3.04279

## Sheet: Sup Table 4
Supporting Table 4: Sequences included in the mitochondrial analysis (Supporting Figure 1).
GENBANK #	ORIGIN/NUCLEAR CLADE	REFERNCE
Provided upon acceptance	Dzhankent cat	This paper
EF587016	Felis lybica cafra (Clade II)	Driscoll et al. 2007
EF587018	Felis lybica cafra (Clade II)	Driscoll et al. 2007
EF587025	Felis lybica cafra (Clade II)	Driscoll et al. 2007
EF587026	Felis lybica ornata (Clade III)	Driscoll et al. 2007
EF587028	Felis lybica ornata (Clade III)	Driscoll et al. 2007
EF587029	Felis lybica ornata (Clade III)	Driscoll et al. 2007
EF587030	Felis lybica ornata (Clade III)	Driscoll et al. 2007
EF587031	Felis lybica ornata (Clade III)	Driscoll et al. 2007
EF587032	Felis lybica ornata (Clade III)	Driscoll et al. 2007
EF587037	Felis lybica lybica (Clade IV)	Driscoll et al. 2007
EF587038	Felis lybica lybica (Clade IV)	Driscoll et al. 2007
EF587039	Felis lybica lybica (Clade IV)	Driscoll et al. 2007
EF587040	Felis lybica lybica (Clade IV)	Driscoll et al. 2007
EF587041	Felis lybica lybica (Clade IV)	Driscoll et al. 2007
EF587042	Felis lybica lybica (Clade IV)	Driscoll et al. 2007
EF587044	Felis lybica lybica (Clade IV)	Driscoll et al. 2007
EF587046	Felis lybica lybica (Clade IV)	Driscoll et al. 2007
EF587047	Felis lybica lybica (Clade IV)	Driscoll et al. 2007
EF587048	Felis lybica lybica (Clade IV)	Driscoll et al. 2007
EF587050	Felis lybica lybica (Clade IV)	Driscoll et al. 2007
EF587052	Felis lybica lybica (Clade IV)	Driscoll et al. 2007
EF587053	Felis lybica lybica (Clade IV)	Driscoll et al. 2007
EF587054	Felis lybica lybica (Clade IV)	Driscoll et al. 2007
EF587055	Felis lybica lybica (Clade IV)	Driscoll et al. 2007
EF587056	Felis lybica lybica (Clade IV)	Driscoll et al. 2007
EF587057	Felis lybica lybica (Clade IV)	Driscoll et al. 2007
EF587058	Felis lybica lybica (Clade IV)	Driscoll et al. 2007
EF587059	Felis lybica lybica (Clade IV)	Driscoll et al. 2007
EF587060	Felis lybica lybica (Clade IV)	Driscoll et al. 2007
EF587061	Felis lybica lybica (Clade IV)	Driscoll et al. 2007
EF587062	Felis lybica lybica (Clade IV)	Driscoll et al. 2007
EF587064	Felis lybica lybica (Clade IV)	Driscoll et al. 2007
EF587066	Felis lybica lybica (Clade IV)	Driscoll et al. 2007
EF587067	Felis lybica lybica (Clade IV)	Driscoll et al. 2007
EF587068	Felis lybica lybica (Clade IV)	Driscoll et al. 2007
EF587069	Felis lybica lybica (Clade IV)	Driscoll et al. 2007
EF587070	Felis lybica lybica (Clade IV)	Driscoll et al. 2007
EF587072	Felis lybica lybica (Clade IV)	Driscoll et al. 2007
EF587073	Felis lybica lybica (Clade IV)	Driscoll et al. 2007
EF587074	Felis lybica lybica (Clade IV)	Driscoll et al. 2007
EF587076	Felis lybica lybica (Clade IV)	Driscoll et al. 2007
EF587077	Felis lybica lybica (Clade IV)	Driscoll et al. 2007
EF587078	Felis lybica lybica (Clade IV)	Driscoll et al. 2007
EF587079	Felis lybica lybica (Clade IV)	Driscoll et al. 2007
EF587081	Felis lybica lybica (Clade IV)	Driscoll et al. 2007
EF587082	Felis lybica lybica (Clade IV)	Driscoll et al. 2007
EF587083	Felis lybica lybica (Clade IV)	Driscoll et al. 2007
EF587084	Felis lybica lybica (Clade IV)	Driscoll et al. 2007
EF587086	Felis lybica lybica (Clade IV)	Driscoll et al. 2007
EF587087	Felis lybica lybica (Clade IV)	Driscoll et al. 2007
EF587089	Felis lybica lybica (Clade IV)	Driscoll et al. 2007
EF587090	Felis lybica lybica (Clade IV)	Driscoll et al. 2007
EF587104	Felis lybica lybica (Clade IV)	Driscoll et al. 2007
EF587109	Felis lybica lybica (Clade IV)	Driscoll et al. 2007
EF587110	Felis lybica lybica (Clade IV)	Driscoll et al. 2007
EF587114	Felis lybica lybica (Clade IV)	Driscoll et al. 2007
EF587115	Felis lybica lybica (Clade IV)	Driscoll et al. 2007
EF587116	Felis lybica lybica (Clade IV)	Driscoll et al. 2007
EF587117	Felis lybica lybica (Clade IV)	Driscoll et al. 2007
EF587119	Felis lybica lybica (Clade IV)	Driscoll et al. 2007
EF587122	Felis lybica lybica (Clade IV)	Driscoll et al. 2007
EF587123	Felis lybica lybica (Clade IV)	Driscoll et al. 2007
EF587124	Felis lybica lybica (Clade IV)	Driscoll et al. 2007
EF587126	Felis lybica lybica (Clade IV)	Driscoll et al. 2007
EF587128	Felis lybica lybica (Clade IV)	Driscoll et al. 2007
EF587129	Felis lybica lybica (Clade IV)	Driscoll et al. 2007
EF587130	Felis lybica lybica (Clade IV)	Driscoll et al. 2007
EF587131	Felis lybica lybica (Clade IV)	Driscoll et al. 2007
EF587132	Felis lybica lybica (Clade IV)	Driscoll et al. 2007
EF587133	Felis lybica lybica (Clade IV)	Driscoll et al. 2007
EF587134	Felis lybica lybica (Clade IV)	Driscoll et al. 2007
EF587135	Felis lybica lybica (Clade IV)	Driscoll et al. 2007
EF587136	Felis lybica lybica (Clade IV)	Driscoll et al. 2007
EF587137	Felis lybica lybica (Clade IV)	Driscoll et al. 2007
EF587138	Felis lybica lybica (Clade IV)	Driscoll et al. 2007
EF587139	Felis lybica lybica (Clade IV)	Driscoll et al. 2007
EF587141	Felis lybica lybica (Clade IV)	Driscoll et al. 2007
EF587142	Felis lybica lybica (Clade IV)	Driscoll et al. 2007
EF587143	Felis lybica lybica (Clade IV)	Driscoll et al. 2007
EF587144	Felis lybica lybica (Clade IV)	Driscoll et al. 2007
EF587145	Felis lybica lybica (Clade IV)	Driscoll et al. 2007
EF587146	Felis lybica lybica (Clade IV)	Driscoll et al. 2007
EF587147	Felis lybica lybica (Clade IV)	Driscoll et al. 2007
EF587148	Felis lybica lybica (Clade IV)	Driscoll et al. 2007
EF587149	Felis lybica lybica (Clade IV)	Driscoll et al. 2007
EF587151	Felis lybica lybica (Clade IV)	Driscoll et al. 2007
EF587153	Felis lybica lybica (Clade IV)	Driscoll et al. 2007
EF587155	Felis silvestris (Clade I)	Driscoll et al. 2007
EF587156	Felis silvestris (Clade I)	Driscoll et al. 2007
EF587157	Felis silvestris (Clade I)	Driscoll et al. 2007
EF587158	Felis silvestris (Clade I)	Driscoll et al. 2007
EF587159	Felis silvestris (Clade I)	Driscoll et al. 2007
EF587162	Felis silvestris (Clade I)	Driscoll et al. 2007
EF587163	Felis silvestris (Clade I)	Driscoll et al. 2007
EF587164	Felis silvestris (Clade I)	Driscoll et al. 2007
EF587165	Felis silvestris (Clade I)	Driscoll et al. 2007
EF587166	Felis silvestris (Clade I)	Driscoll et al. 2007
EF587167	Felis silvestris (Clade I)	Driscoll et al. 2007
EF587168	Felis silvestris (Clade I)	Driscoll et al. 2007
EF587169	Felis silvestris (Clade I)	Driscoll et al. 2007
EF587170	Felis silvestris (Clade I)	Driscoll et al. 2007
EF587171	Felis silvestris (Clade I)	Driscoll et al. 2007
EF587172	Felis silvestris (Clade I)	Driscoll et al. 2007
EF587173	Felis silvestris (Clade I)	Driscoll et al. 2007
EF587174	Felis silvestris (Clade I)	Driscoll et al. 2007
EF587175	Felis silvestris (Clade I)	Driscoll et al. 2007
EF587176	Felis silvestris (Clade I)	Driscoll et al. 2007
EF587177	Felis silvestris (Clade I)	Driscoll et al. 2007
EF587179	Felis bieti (Clade V)	Driscoll et al. 2007
KP279467	Felis lybica lybica (Clade IV)	Koch et al. 2015
KP279468	Felis lybica lybica (Clade IV)	Koch et al. 2015
KP279469	Felis lybica lybica (Clade IV)	Koch et al. 2015
KP279470	Felis lybica lybica (Clade IV)	Koch et al. 2015
KP279471	Felis lybica lybica (Clade IV)	Koch et al. 2015
KP279472	Felis lybica lybica (Clade IV)	Koch et al. 2015
KP279473	Felis lybica lybica (Clade IV)	Koch et al. 2015
KP279474	Felis lybica lybica (Clade IV)	Koch et al. 2015
KP279475	Felis lybica lybica (Clade IV)	Koch et al. 2015
KP279476	Felis lybica lybica (Clade IV)	Koch et al. 2015
KP279478	Felis lybica lybica (Clade IV)	Koch et al. 2015
KP279480	Felis lybica lybica (Clade IV)	Koch et al. 2015
KP279481	Felis lybica lybica (Clade IV)	Koch et al. 2015
KP279482	Felis lybica lybica (Clade IV)	Koch et al. 2015
KP279483	Felis lybica lybica (Clade IV)	Koch et al. 2015
KP279485	Felis lybica lybica (Clade IV)	Koch et al. 2015
KP279486	Felis lybica lybica (Clade IV)	Koch et al. 2015
KP279487	Felis lybica lybica (Clade IV)	Koch et al. 2015
KP279488	Felis lybica lybica (Clade IV)	Koch et al. 2015
KP279489	Felis lybica lybica (Clade IV)	Koch et al. 2015
KP279490	Felis lybica lybica (Clade IV)	Koch et al. 2015
KP279491	Felis lybica lybica (Clade IV)	Koch et al. 2015
KP279492	Felis lybica lybica (Clade IV)	Koch et al. 2015
KP279493	Felis lybica lybica (Clade IV)	Koch et al. 2015
KP279494	Felis lybica lybica (Clade IV)	Koch et al. 2015
KP279495	Felis lybica lybica (Clade IV)	Koch et al. 2015
KP279496	Felis lybica lybica (Clade IV)	Koch et al. 2015
KP279497	Felis lybica lybica (Clade IV)	Koch et al. 2015
KP279498	Felis lybica lybica (Clade IV)	Koch et al. 2015
KP279500	Felis lybica lybica (Clade IV)	Koch et al. 2015
KP279501	Felis lybica lybica (Clade IV)	Koch et al. 2015
KP279502	Felis lybica lybica (Clade IV)	Koch et al. 2015
KP279503	Felis lybica lybica (Clade IV)	Koch et al. 2015
KP279504	Felis lybica lybica (Clade IV)	Koch et al. 2015
KP279505	Felis lybica lybica (Clade IV)	Koch et al. 2015
KP279506	Felis lybica lybica (Clade IV)	Koch et al. 2015
KP279507	Felis lybica lybica (Clade IV)	Koch et al. 2015
KP279508	Felis lybica lybica (Clade IV)	Koch et al. 2015
KP279509	Felis lybica lybica (Clade IV)	Koch et al. 2015
KP279510	Felis lybica lybica (Clade IV)	Koch et al. 2015
KP279511	Felis lybica lybica (Clade IV)	Koch et al. 2015
KP279512	Felis lybica lybica (Clade IV)	Koch et al. 2015
KP279518	Felis lybica lybica (Clade IV)	Koch et al. 2015
KP279525	Felis lybica lybica (Clade IV)	Koch et al. 2015
KP279528	Felis lybica lybica (Clade IV)	Koch et al. 2015
KP279532	Felis lybica lybica (Clade IV)	Koch et al. 2015
KP279533	Felis lybica lybica (Clade IV)	Koch et al. 2015
KP279534	Felis lybica lybica (Clade IV)	Koch et al. 2015
KP279535	Felis lybica lybica (Clade IV)	Koch et al. 2015
KP279536	Felis lybica lybica (Clade IV)	Koch et al. 2015
KP279538	Felis lybica lybica (Clade IV)	Koch et al. 2015
KP279539	Felis lybica lybica (Clade IV)	Koch et al. 2015
KP279540	Felis lybica lybica (Clade IV)	Koch et al. 2015
KP279544	Felis lybica lybica (Clade IV)	Koch et al. 2015
KP279545	Felis lybica lybica (Clade IV)	Koch et al. 2015
KP279546	Felis lybica lybica (Clade IV)	Koch et al. 2015
KP279547	Felis lybica lybica (Clade IV)	Koch et al. 2015
KP279551	Felis lybica lybica (Clade IV)	Koch et al. 2015
KP279552	Felis lybica lybica (Clade IV)	Koch et al. 2015
KP279553	Felis lybica lybica (Clade IV)	Koch et al. 2015
KP279554	Felis lybica lybica (Clade IV)	Koch et al. 2015
KP279555	Felis lybica lybica (Clade IV)	Koch et al. 2015
KP279556	Felis lybica lybica (Clade IV)	Koch et al. 2015
KP279557	Felis lybica lybica (Clade IV)	Koch et al. 2015
KP279558	Felis lybica lybica (Clade IV)	Koch et al. 2015
KP279559	Felis lybica lybica (Clade IV)	Koch et al. 2015
KP279560	Felis lybica lybica (Clade IV)	Koch et al. 2015
KP279561	Felis lybica lybica (Clade IV)	Koch et al. 2015
KP279562	Felis lybica lybica (Clade IV)	Koch et al. 2015
KP279563	Felis lybica lybica (Clade IV)	Koch et al. 2015
KP279564	Felis lybica lybica (Clade IV)	Koch et al. 2015
KP279565	Felis lybica lybica (Clade IV)	Koch et al. 2015
KP279569	Felis lybica lybica (Clade IV)	Koch et al. 2015
KP279571	Felis lybica lybica (Clade IV)	Koch et al. 2015
KP279572	Felis lybica lybica (Clade IV)	Koch et al. 2015
KP279573	Felis lybica lybica (Clade IV)	Koch et al. 2015
KP279575	Felis lybica lybica (Clade IV)	Koch et al. 2015
KP279576	Felis lybica lybica (Clade IV)	Koch et al. 2015
KP279578	Felis lybica lybica (Clade IV)	Koch et al. 2015
KP279579	Felis lybica lybica (Clade IV)	Koch et al. 2015
KP279580	Felis lybica lybica (Clade IV)	Koch et al. 2015
KP279581	Felis lybica lybica (Clade IV)	Koch et al. 2015
KP279583	Felis lybica lybica (Clade IV)	Koch et al. 2015
KP279584	Felis lybica lybica (Clade IV)	Koch et al. 2015
KP279585	Felis lybica lybica (Clade IV)	Koch et al. 2015
KP279586	Felis lybica lybica (Clade IV)	Koch et al. 2015
KP279588	Felis lybica lybica (Clade IV)	Koch et al. 2015
FCU20753	Felis lybica lybica (Clade IV)	Lopez et al. 1996
KP279589	Felis lybica lybica (Clade IV)	Koch et al. 2015
KP279590	Felis lybica lybica (Clade IV)	Koch et al. 2015
KP279591	Felis lybica lybica (Clade IV)	Koch et al. 2015
KP279592	Felis lybica lybica (Clade IV)	Koch et al. 2015
KP279593	Felis lybica lybica (Clade IV)	Koch et al. 2015
KP279594	Felis lybica lybica (Clade IV)	Koch et al. 2015
KP279595	Felis lybica lybica (Clade IV)	Koch et al. 2015
KP279596	Felis lybica lybica (Clade IV)	Koch et al. 2015
KP279597	Felis lybica lybica (Clade IV)	Koch et al. 2015
KP279598	Felis lybica lybica (Clade IV)	Koch et al. 2015
KP279599	Felis lybica lybica (Clade IV)	Koch et al. 2015
KP279600	Felis lybica lybica (Clade IV)	Koch et al. 2015
KP279601	Felis lybica lybica (Clade IV)	Koch et al. 2015
KP279606	Felis lybica lybica (Clade IV)	Koch et al. 2015
KP279607	Felis lybica lybica (Clade IV)	Koch et al. 2015
KP279608	Felis lybica lybica (Clade IV)	Koch et al. 2015
KP279609	Felis lybica lybica (Clade IV)	Koch et al. 2015
KP279610	Felis lybica lybica (Clade IV)	Koch et al. 2015
KP279611	Felis lybica lybica (Clade IV)	Koch et al. 2015
KP279612	Felis lybica lybica (Clade IV)	Koch et al. 2015
KP279613	Felis lybica lybica (Clade IV)	Koch et al. 2015
KP279614	Felis lybica lybica (Clade IV)	Koch et al. 2015
KP279615	Felis lybica lybica (Clade IV)	Koch et al. 2015
KP279616	Felis lybica lybica (Clade IV)	Koch et al. 2015
KP279617	Felis lybica lybica (Clade IV)	Koch et al. 2015
KP279618	Felis lybica lybica (Clade IV)	Koch et al. 2015
KP279619	Felis lybica lybica (Clade IV)	Koch et al. 2015
KP279620	Felis lybica lybica (Clade IV)	Koch et al. 2015
KP279621	Felis lybica lybica (Clade IV)	Koch et al. 2015
KP279622	Felis lybica lybica (Clade IV)	Koch et al. 2015
KP279623	Felis lybica lybica (Clade IV)	Koch et al. 2015
KP279624	Felis lybica lybica (Clade IV)	Koch et al. 2015
KP279625	Felis lybica lybica (Clade IV)	Koch et al. 2015
KP279626	Felis lybica lybica (Clade IV)	Koch et al. 2015
KP279627	Felis lybica lybica (Clade IV)	Koch et al. 2015
KP279628	Felis lybica lybica (Clade IV)	Koch et al. 2015

## Sheet: Sup Table 5
Sample Number	Weight (mg)	%C	d13C	% N	d15N	C:N	Species	Sample location
DZ 54	1.083	43.8857	-15.0945	16.7479	10.6437	3.0571	camel	tibia
DZ 57	0.954	43.3405	-19.6037	16.673	11.0992	3.03267	horse	tibia
DZ 67	0.976	45.3373	-14.7413	17.3037	9.4967	3.05677	cattle	left metacarpal
DZ 81	0.931	28.1994	-18.6478	10.8869	11.978	3.02192	cattle	metacarpal
DZ 83	0.985	45.6837	-16.9215	17.1112	13.3713	3.11479	sheep	left humerus
DZ 85	1.043	40.0046	-18.2598	15.1838	9.21462	3.0738	ovicaprid	humerus
DZ 86	1.028	39.0994	-16.8996	14.9683	12.7367	3.04752	ovicaprid	left humerus
DZ 87	1.038	45.4977	-18.9239	17.2666	8.90226	3.07418	cattle	metacarpal
DZ 88	1.021	45.975	-16.5344	17.4548	12.26	3.07293	ovicaprid	humerus
DZ 93	1.06	24.0811	-15.1223	16.9843	13.6482	1.65415	sheep	humerus
DZ 99	1.045	45.0017	-17.4839	16.9715	11.4296	3.09354	ovicaprid	humerus
DZ 105	1.098	45.4813	-17.693	17.3593	9.69612	3.05666	ovicaprid	humerus
DZ 111	1.054	43.3024	-17.5441	16.7706	10.2969	3.01238	ovicaprid	humerus
DZ 116	0.98	47.0102	-16.6187	17.5602	11.1144	3.12327	horse	tibia
DZ 117	0.991	43.7329	-16.2477	16.3525	12.7397	3.12011	ovicaprid	humerus
DZ 126	0.929	46.1917	-16.3984	17.1537	12.1987	3.14162	ovicaprid	humerus
DZ 127	0.981	44.6329	-17.5028	16.7516	10.7161	3.10846	cattle	metacarpal
DZ 128	1.028	46.3098	-16.0993	17.6307	13.0571	3.06443	camel	tibia
DZ 130	0.914	27.3415	-17.1322	10.6825	11.7727	2.98605	ovicaprid	humerus	*
DZ 136	1.042	45.9663	-12.4226	17.4685	14.668	3.06994	camel	tibia
DZ 137	0.955	39.8615	-14.1526	15.3684	9.01866	3.02603	dog	metapodial
DZ 72	1.014	47.382	-16.4233	17.989	14.4559	3.07293	ovicaprid	humerus
DZ 73	1.069	44.8757	-17.0696	17.0939	12.4019	3.0628	ovicaprid	humerus
DZ 74	0.988	41.7428	-18.1409	15.9408	11.4521	3.05505	ovicaprid	humerus
DZ 77	0.964	29.8045	-16.5552	11.5462	10.1983	3.01156	cattle	metacarpal	*
DZ 150	1.082	43.4883	-18.7031	16.7217	8.52176	3.03416	ovicaprid	humerus
DZ 151	1.059	37.8959	-18.6848	13.9643	7.66292	3.16606	ovicaprid	humerus
DZ 154	1.014	41.1102	-19.3475	15.4467	6.93726	3.10499	horse	tibia
DZ 156	1.054	42.9041	-16.5823	16.4194	9.90196	3.04852	bovid	humerus
DZ 157	1.046	34.0446	-18.6378	13.1499	11.0339	3.02046	ovicaprid	humerus
DZ 159	0.956	41.7167	-16.1214	16.3892	12.9359	2.96961	cattle	metacarpal
DZ 160	0.962	42.2769	-19.1378	16.3318	9.38953	3.02006	ovicaprid	humerus
DZ 161	0.959	43.1029	-17.0202	16.918	13.0405	2.97238	ovicaprid	humerus
DZ 162	1.011	42.7385	-16.6412	16.8542	13.3723	2.9584	ovicaprid	humerus
DZ 163	1.069	41.3053	-18.3172	16.0383	7.29401	3.00466	ovicaprid	humerus
DZ 166	1.032	43.5523	-16.9665	16.7343	11.4355	3.03633	ovicaprid	humerus
DZ 167	1.015	42.398	-16.9738	16.6747	10.0627	2.96644	cattle	metacarpal
DZ 172	0.99	43.9707	-16.8444	17.1096	10.8829	2.99827	ovicaprid	humerus
DZ 173	1.025	39.1037	-15.1449	15.4468	14.3601	2.95343	feline	fibula
DZ 181	0.975	45.0398	-18.4798	17.5837	8.53362	2.98836	horse	tibia
*Indicates samples that failed because of low %C or %N and were not included in analysis
